# Supplementary material for: Calculation of Mechanical Properties, Electronic Structure and Optical Properties of CsPbX3 (X = F, Cl, Br, I)
Source: Molecules. 2023 Nov 17;28(22):7643. doi: 10.3390/molecules28227643 (PMC10673478; doi:10.3390/molecules28227643)
Supplement: Supplementary file 1 [file molecules-28-07643-s001.zip]

Archive with 1 entries (1 files):
- molecules-2687902-supplementary.pdf
